# Supplementary material for: Synthesis of β2,2-Amino Acids by Stereoselective Alkylation of Isoserine Derivatives Followed by Nucleophilic Ring Opening of Quaternary Sulfamidates
Source: J Org Chem. 2022 Jun 22;87(13):8730–43. doi: 10.1021/acs.joc.2c01034 (PMC9490828; doi:10.1021/acs.joc.2c01034)
Supplement: Supplementary file 2 — jo2c01034_si_002.zip [file jo2c01034_si_002.zip]

Archive with 26 entries (25 files):
- FID1H_Compound2/acqu
- FID1H_Compound2/pdata/1/1i
- FID1H_Compound2/pdata/1/1r
- FID1H_Compound2/pdata/1/auditp.txt
- FID1H_Compound2/pdata/1/outd
- FID1H_Compound2/pdata/1/proc
- FID1H_Compound2/pdata/1/procs
- FID1H_Compound2/pdata/1/title
- FID1H_Compound2/acqus
- FID1H_Compound2/audita.txt
- FID1H_Compound2/fid
- FID1H_Compound2/format.temp
- FID1H_Compound2/prosol_History
- FID1H_Compound2/pulseprogram
- FID1H_Compound2/scon2
- FID1H_Compound2/uxnmr.par
- FID1HCompound3/acqu
- FID1HCompound3/pdata/1/
- FID1HCompound3/acqus
- FID1HCompound3/audita.txt
- FID1HCompound3/fid
- FID1HCompound3/format.temp
- FID1HCompound3/prosol_History
- FID1HCompound3/pulseprogram
- FID1HCompound3/scon2
- FID1HCompound3/uxnmr.par
