# Supplementary material for: Synthesis of β2,2-Amino Acids by Stereoselective Alkylation of Isoserine Derivatives Followed by Nucleophilic Ring Opening of Quaternary Sulfamidates
Source: J Org Chem. 2022 Jun 22;87(13):8730–43. doi: 10.1021/acs.joc.2c01034 (PMC9490828; doi:10.1021/acs.joc.2c01034)
Supplement: Supplementary file 2 — jo2c01034_si_002.zip [file jo2c01034_si_002.zip › FID1H_Compound2/pdata/1/procs]

##TITLE= Parameter file, TOPSPIN		Version 2.1
##JCAMPDX= 5.0
##DATATYPE= Parameter Values
##NPOINTS= 5	$$ modification sequence number
##ORIGIN= Bruker BioSpin GmbH
##OWNER= Nmrsu
$$ 2019-02-22 19:18:24.780 +0100  Nmrsu@UR052469
$$ C:\Bruker\TOPSPIN/data/QUIBI/nmr/PT377-BUENO_caract/1/pdata/1/procs
$$ process C:\Bruker\TOPSPIN\prog\mod\proc1d.exe
##$ABSF1= 16.48533
##$ABSF2= -4.134516
##$ABSG= 5
##$ABSL= 3
##$ALPHA= 0
##$AQORDER= 0
##$ASSFAC= 0
##$ASSFACI= 0
##$ASSFACX= 0
##$ASSWID= 0
##$AUNMP= <proc_1d>
##$AXLEFT= 0
##$AXNAME= <>
##$AXNUC= <1H>
##$AXRIGHT= 0
##$AXTYPE= 0
##$AXUNIT= <>
##$AZFE= 0.1
##$AZFW= 0.1
##$BCFW= 0
##$BC_mod= 0
##$BYTORDP= 0
##$COROFFS= 0
##$CY= 12.5
##$DATMOD= 1
##$DC= 0
##$DFILT= <>
##$DTYPP= 0
##$F1P= 11.0000006437302
##$F2P= -0.999999642372122
##$FCOR= 0.5
##$FTSIZE= 32768
##$FT_mod= 6
##$GAMMA= 0
##$GB= 0
##$INTBC= 1
##$INTSCL= 1
##$ISEN= 128
##$LB= 0.3
##$LEV0= 0
##$LPBIN= 0
##$MAXI= 10000
##$MC2= 0
##$MEAN= 0
##$ME_mod= 0
##$MI= 0
##$NCOEF= 0
##$NC_proc= -4
##$NLEV= 6
##$NOISF1= 0
##$NOISF2= 0
##$NSP= 0
##$NTH_PI= 0
##$NZP= 0
##$OFFSET= 16.48533
##$PC= 1
##$PHC0= 31.67594
##$PHC1= 1.435751
##$PH_mod= 1
##$PKNL= yes
##$PPARMOD= 0
##$PPDIAG= 0
##$PPIPTYP= 0
##$PPMPNUM= 2147483647
##$PPRESOL= 1
##$PSCAL= 4
##$PSIGN= 0
##$PYNMP= <proc.py>
##$REVERSE= no
##$SF= 400.14
##$SI= 32768
##$SIGF1= 9.707573
##$SIGF2= -0.5012723
##$SINO= 400
##$SIOLD= 32768
##$SPECTYP= <>
##$SREGLST= <1H.CDCl3>
##$SSB= 0
##$STSI= 32768
##$STSR= 0
##$SW_p= 8250.82508250825
##$SYMM= 0
##$S_DEV= 20638
##$TDeff= 65536
##$TDoff= 0
##$TI= <>
##$TILT= no
##$TM1= 0
##$TM2= 0
##$TOPLEV= 0
##$USERP1= <user>
##$USERP2= <user>
##$USERP3= <user>
##$USERP4= <user>
##$USERP5= <user>
##$WDW= 1
##$XDIM= 1024
##$YMAX_p= 434496199
##$YMIN_p= -54558
##END=
