# Supplementary material for: Synthesis of β2,2-Amino Acids by Stereoselective Alkylation of Isoserine Derivatives Followed by Nucleophilic Ring Opening of Quaternary Sulfamidates
Source: J Org Chem. 2022 Jun 22;87(13):8730–43. doi: 10.1021/acs.joc.2c01034 (PMC9490828; doi:10.1021/acs.joc.2c01034)
Supplement: Supplementary file 2 — jo2c01034_si_002.zip [file jo2c01034_si_002.zip › FID1HCompound3/audita.txt]

##TITLE= Audit trail, TOPSPIN		Version 2.1
##JCAMPDX= 5.01
##ORIGIN= Bruker BioSpin GmbH
##OWNER= Nmrsu
$$ C:\Bruker\TOPSPIN/data/QUIBI/nmr/PT377-diastereomero_caract/1/audita.txt
##AUDIT TRAIL=  $$ (NUMBER, WHEN, WHO, WHERE, PROCESS, VERSION, WHAT)
(   1,<2019-02-25 14:00:21.532 +0100>,<Nmrsu>,<UR052469>,<go>,<TOPSPIN 2.1>,
      <created by zg
	started at 2019-02-25 13:59:37.649 +0100,
	POWCHK disabled, PULCHK disabled,
       configuration hash MD5:
       CA B1 66 2B C4 36 DF EA AE CC A6 B6 1B A7 DC 1E
       data hash MD5: 64K
       AC 18 D6 C4 F8 FA 52 42 A6 03 3E 2B AC 25 F6 3B>)
##END=

$$ hash MD5
$$ 45 5A 76 0D 92 18 50 17 53 40 50 8E F7 8F A5 79
